# Supplementary material for: A Combined Extract from Dioscorea bulbifera and Zingiber officinale Mitigates PM2.5-Induced Respiratory Damage by NF-κB/TGF-β1 Pathway
Source: Antioxidants (Basel). 2024 Dec 20;13(12):1572. doi: 10.3390/antiox13121572 (PMC11673267; doi:10.3390/antiox13121572)
Supplement: Supplementary file 1 [file antioxidants-13-01572-s001.zip]

Archive with 1 entries (1 files):
- antioxidants-3342815-supplementary.pdf
